# Supplementary material for: Cross-Sectional Study of the Prevalence of Cobalamin Deficiency and Vitamin B12 Supplementation Habits among Vegetarian and Vegan Children in the Czech Republic
Source: Nutrients. 2022 Jan 26;14(3):535. doi: 10.3390/nu14030535 (PMC8838497; doi:10.3390/nu14030535)
Supplement: Supplementary file 1 [file nutrients-14-00535-s001.zip]

Archive with 2 entries (2 files):
- Figure S1. AgeDistribution.png
- Figure S2. AvgIntakeVG.png
